# Supplementary material for: Mixed contaminant exposure in tapwater and the potential implications for human-health in disadvantaged communities in California
Source: Water Res. Author manuscript; Available in PMC 2025 Aug 25. (PMC12376194; doi:10.1016/j.watres.2024.122485)
Supplement: Supplement [file NIHMS2067356-supplement-Supplement.xlsx]

## Sheet: COVER PAGE
Mixed Contaminant Exposure in Tapwater and the Potential Implications for Human-Health in Disadvantaged Communities in California
Kelly L. Smalling1*, Kristin M. Romanok1, Paul M. Bradley2, Michelle L. Hladik4, James, L. Gray5, Leslie K. Kanagy5, R. Blaine McCleskey6, Diana A. Stavreva7, Annika K. Alexander-Ozinskas8, Jesus Alonso9, Wendy Avila10, Sara E. Breitmeyer11, Roberto Bustillo10, Stephanie E. Gordon12, Gordon L. Hager7, Rena R. Jones7, Dana W. Kolpin13, Seth Newton14, Peggy Reynolds16, John Sloop15**, Andria Ventur…
1 U.S. Geological Survey, Lawrenceville, NJ, USA
2 U.S. Geological Survey, Columbia, SC, USA
3 Public Health Institute, Oakland, CA, USA
4 U.S. Geological Survey, Sacramento, CA, USA
5 U.S. Geological Survey, Lakewood, CO, USA
6 U.S. Geological Survey, Boulder, CO, USA
7 National Cancer Institute, National Institutes of Health, Rockville, MD, USA
8 Sierra Streams Institute, Nevada City, CA, USA
9 Clean Water Action/Clean Water Fund, Oakland, CA, USA
10 Communities for a Better Environment, Los Angeles, CA, USA
11 U.S. Geological Survey, Downingtown, PA, USA
12 U.S. Geological Survey, Kearneysville, WV, USA
13 U.S. Geological Survey, Iowa City, IA, USA
14 Office of Research and Development, U.S. Environmental Protection Agency, Research Triangle Park, NC, USA
15ORISE, Office of Research & Development, U.S. Environmental Protection Agency, Research Triangle Park, NC 27711, USA
16 University of California San Francisco, San Francisco, CA, USA
* Corresponding Author: ksmall@usgs.gov
** Current Affiliation: National Institute of Environmental Health Sciences
Any use of trade, firm, or product names is for descriptive purposes only and does not imply endorsement by the US government. The findings and conclusions in this article do not necessarily represent the views or policies of the US Environmental Protection Agency or the National Cancer Institute. This report contains CAS Registry Numbers®, which is a Registered Trademark of the American Chemical…

## Sheet: Figure S1
Concentrations (µg/L) for the 54 organic analytes detected in tapwater samples collected in 2020-21 from five regions of California including Gold Country (public and private wells), the San Francisco Bay Area (public only), Merced and Fresno counties (public only), Kern County (public only), and southeast Los Angeles (public only). Boxes, centerlines, and whiskers indicate interquartile range, m…

## Sheet: Figure S2
	Figure S2. Concentrations (µg/L) of total PFAS, PFBA, PFOA and PFOS in tapwater from five regions of California including Gold Country (Gold Co), the San Francisco Bay Area (Bay area), Merced and Fresno counties (Merced/Fresno), Kern County (Kern) and southeast Los Angeles (SELA). Private well samples collected from Gold Country are represented by closed circles. Open circles are data for individ…

## Sheet: Figure S3
	Figure S3. Translocation activity results for the adrogen receptor (AR) tapwater samples collected in 2020-21 from five regions of California including Gold Country (public and private wells), the San Francisco Bay Area (public only), Merced and Fresno counties (public only), Kern County (public only), and southeast Los Angeles (public only). Stars (*) indicate field blanks and hats (^) represent…

## Sheet: Figure S4
	Figure S4. Translocation activity results for the glucocorticoid receptor (GR) tapwater samples collected in 2020-21 from five regions of California including Gold Country (public and private wells), the San Francisco Bay Area (public only), Merced and Fresno counties (public only), Kern County (public only), and southeast Los Angeles (public only). Stars (*) indicate field blanks and hats (^) re…

## Sheet: Figure S5
	Figure S5. Translocation activity results for the thyroid receptor (TR) tapwater samples collected in 2020-21 from five regions of California including Gold Country (public and private wells), the San Francisco Bay Area (public only), Merced and Fresno counties (public only), Kern County (public only), and southeast Los Angeles (public only). Stars (*) indicate field blanks and hats (^) represent…

## Sheet: Figure S6
	Figure S6. Translocation activity results for the aryl hydrocarbon receptor (AhR) tapwater samples collected in 2020-21 from five regions of California including Gold Country (public and private wells), the San Francisco Bay Area (public only), Merced and Fresno counties (public only), Kern County (public only), and southeast Los Angeles (public only). Stars (*) indicate field blanks and hats (^)…

## Sheet: Figure S7
	Figure S7. Translocation activity results for the estrogen receptor (ER) tapwater samples collected in 2020-21 from five regions of California including Gold Country (public and private wells), the San Francisco Bay Area (public only), Merced and Fresno counties (public only), Kern County (public only), and southeast Los Angeles (public only). Stars (*) indicate field blanks and hats (^) represen…

## Sheet: Figure S8
Figure S8. Exposure-activity ratios (EAR) in tapwater samples collected in 2020-21 from five regions of California including Gold Country (public and private wells), the San Francisco Bay Area (public only), Merced and Fresno counties (public only), Kern County (public only), and southeast Los Angeles (public only). Solid red line and dashed yellow line indicate concentrations shown to modulate e…

## Sheet: Figure S9
Figure S9. Toxicity quotients (TQ) in tapwater samples collected in 2020-21 from five regions of California including Gold Country (public and private wells), the San Francisco Bay Area (public only), Merced and Fresno counties (public only), Kern County (public only), and southeast Los Angeles (public only). Solid red line and dashed yellow line indicate benchmark equivalent concentrations (TQ=1…

[truncated: 11 more sheets: Table S1. SITE INFO, Table S2. METHODS INFO, Table S3. DETECTED ORGANICS, Table S4. DETECTED INORGANICS, TABLE S5. QA BLANKS, TABLE S6. SURROGATE RECOVERY, TABLE S7. TOXEVAL EXCLUSIONS, TABLE S8. EAR-COMPOUND, TABLE S9. EAR-ENDPOINT, TABLE S10. HH BENCHMARKS, TABLE S11. TQ-BENCHMARK]
